# Supplementary material for: Measuring the microbiome of chronic wounds with use of a topical antimicrobial dressing – A feasibility study
Source: PLoS One. 2017 Nov 20;12(11):e0187728. doi: 10.1371/journal.pone.0187728 (PMC5695787; doi:10.1371/journal.pone.0187728)
Supplement: S3 File — (XLSX) [file pone.0187728.s003.xlsx]

## Sheet: Sheet1
PAPER SECTION	Item	Descriptor	Reported on Page #
TITLE andABSTRACT	1	Does the title or abstract indicate that the study is a "pilot"?	1
INTRODUCTION
Background	2	Scientific background for the main study and explanation of rationale for assessing feasibility through piloting	4,5
METHODS
Participants and setting	3	• Eligibility criteria for participants in the pilot study (these should be the same as in the main study -- if different, state the differences)	5,6
		• The settings and locations where the data were collected	6
Interventions	4	Provide precise details of the interventions intended for each group and how and when they were actually administered (if applicable) -- state clearly if any aspects of the intervention are assessed for feasibility	6
Objectives	5	• Specific scientific objectives and hypotheses for the main study	4,5,6
		• Specific feasibility objectives	4
Outcomes	6	• Clearly defined primary and secondary outcome measures for the main study	4,5
		• Clearly define the feasibility outcomes and how they were operationalized -- these should include key elements such as recruitment rates, consent rates, completion rates, variance estimates, etc	5,6
Sample size	7	Describe how sample size was determined	N/A
		• In general for a pilot of a phase III trial, there is no need for a formal sample size calculation. However, confidence interval approach may be used to calculate and justify the sample size based on key feasibility objective(s).
Feasibility Criteria	8	Clearly describe the criteria for assessing success of feasibility -- these should be based on the feasibility objectives	6
Statistical Methods	9	Describe the statistical methods for the analysis of primary and secondary feasibility outcomes	As per reviewer suggestions, the pilot study is not sufficiently powered for statistical analysis.
Ethical Aspects	10	• State whether the study received research ethics approval	5
		• State how informed consent was handled -- given the feasibility nature of the study	5,6
RESULTS
Participant flow	11	Flow of participants through each stage (a flow-chart is strongly recommended).	10 and figure 1
		• Describe protocol deviations from pilot study as planned, together with reasons	7
		• State the number of exclusions at each stage and reasons for exclusions	5,6
Recruitment	12	Report the dates defining the periods of recruitment and follow-up	6
Baseline data	13	Report the baseline demographic and clinical characteristics of the participants	Table 1
Outcomes and estimation	14	For each primary and secondary feasibility outcome, report the point estimate of effect and its precision (e.g., 95% confidence interval [CI]) -- if applicable	N/A
DISCUSSION
Interpretation	15	Interpretation of the results should focus on feasibility, taking into account	18-24
		• the stated criteria for success of feasibility;	18
		• study hypotheses, sources of potential bias or imprecision -- given the feasibility nature of the study	19,20
		• the dangers associated with multiplicity of analyses and outcomes	20
Generalizability	16	Generalizability (external validity) of the feasibility. State clearly what modifications in the design of the main study (if any) would be necessary to make it feasible	22-23
Overall evidence of feasibility	17	General interpretation of the results in the context of current evidence of feasibility	18-23
		• Focus should be on feasibility
